# Supplementary material for: A sensitivity analysis approach for informative dropout using shared parameter models
Source: Biometrics. 2019 Apr 1;75(3):917–26. doi: 10.1111/biom.13027 (PMC6739227; doi:10.1111/biom.13027)
Supplement: Supplementary file 1 — Supplementary Materials. [file BIOM-75-917-s001.zip]

Archive with 7 entries (7 files):
- EV_skewednormaldist.R
- G-computation.R
- postsample.Rdata
- README.txt
- SA_SPM_supplementary_r2.pdf
- SPM_model.txt
- summary-G-computation.R
