# Supplementary material for: A sensitivity analysis approach for informative dropout using shared parameter models
Source: Biometrics. 2019 Apr 1;75(3):917–26. doi: 10.1111/biom.13027 (PMC6739227; doi:10.1111/biom.13027)
Supplement: Supplementary file 1 — Supplementary Materials. [file BIOM-75-917-s001.zip › G-computation.R]

################## R functions to generate samples to do G-computation#######################

### G-compuation using approximations for \sigma_b2
Gcomp<-function(j, Nall=82700, newsigma=c(0.6943517, 0.7856188, 0.4838636, 0.5163000, 0.5200877, 0.4877560, 0.6052309, 0.6207382), apar=c(-2,-1,0))
{
  ### j= index of the posterior samples
  ### Nall= number of samples needed
  ### newsigma= approximation values for \sigma_b2 by baseline covariate groups
  ### apar: parameter vector for the triangular distribution for the sensitivity parameter
  
  workdir<-"/home/HERS/"  ## working directory
  setwd(workdir)
  getwd()
  
  library(mvtnorm) 
  library(mc2d)
  
  dir<-'/home/HERS/gcomp/a1/'  ### directory to save G-computation samples

  ni=12
  ri<-(1:12-1)/11
  means=c(0,0)
  ti=ri

  ####################### load posterior sample values               
  load(file='postsample.Rdata') 
  gammaD<-gammaD[j,]
  alphaD<-alphaD[j,]

  alpha<-alpha[j,]
  sigma=matrix(sigma[j,], ncol=2)
  sigmae=sigmae[j]

  a<-rtriang(1, apar[1], apar[2], apar[3])# triangular distribution for sensitivity parameter
  
### covariate values for replicated data
survmatrixall=matrix(
            c(1, 0, 0, 0, 0, 0,
             1, 0, 0, 0, 0, 1, 
             1, 1, 0, 0, 0, 0,
             1, 1, 0, 0, 0, 1,
             1, 0, 1, 0, 0, 0,
             1, 0, 1, 0, 0, 1,
             1, 0, 0, 1, 0, 0,
             1, 0, 0, 1, 0, 1
             ), byrow=T, ncol=6)


for(i in 1:8)   ### i=which combination of the baseline covariates; there are 8 combinations
{
    longmatrix=cbind(1,ti,t(t(rep(1,ni)))%*%(t(survmatrixall[i,2:6])), (t(t(ti))%*%(t(survmatrixall[i,2:6]))))  ###design matrix in the longitudinal model
    survmatrix<-survmatrixall[i,]  ### design matrix in the dropout model


   alldata<-NULL

for (k in 1:Nall)
{
  re=rmvnorm(1,means,sigma)##random effects
  e=rnorm(ni,0,sigmae)
  
  XX<-longmatrix
  ZZ<-longmatrix[,1:2]
  mu<-XX%*%alpha
  
  yi=mu+re[1]+re[2]*ti+e
    
  etaDi<-alphaD[1]+alphaD[2]*survmatrix[2]+alphaD[3]*survmatrix[3]+alphaD[4]*survmatrix[4] +alphaD[5]*survmatrix[5]+alphaD[6]*survmatrix[6]+alphaD[7]*ri+alphaD[8]*ri^2+alphaD[9]*survmatrix[6]*ri+gammaD[1]*re[1]+gammaD[2]*re[2]
  
  lambdaDi=pnorm(etaDi)
 
  statusDi=as.numeric(runif(ni)<lambdaDi)
  
  Di=try(min(which(statusDi==0)), silent=T)
  if(Di==Inf){Di=13}
 
  whi<-which(ti*11+1<=Di)
  yiobs<-yi[whi]
  mi=length(whi)
   if (mi<12)
  {
    if (mi>1)
     {tmp.H <- ZZ[whi,]
     }else{
    tmp.H <- t(as.matrix(ZZ[whi,]))
     }
  
    Hsig.y2 <- t(tmp.H) %*% tmp.H 
    H <- Hsig.y2/sigmae^2
    Sig.u.inv <- solve(sigma)
    V <- chol2inv(chol(H+Sig.u.inv))
  
    yran <- yiobs - mu[whi]
    h <- sweep(tmp.H,1,yran,"*") 
    h <- apply(h,2,sum) / sigmae^2
  
    newmeans <- V%*%h 
  
    ##### calculate nu
    L=matrix(rep(gammaD, mi),byrow=T, ncol=length(gammaD))
    sXi=matrix(rep(c(survmatrix[1:6]), mi),byrow=T, ncol=length(alphaD)-1-2)
    sXi<-cbind(sXi, ri[whi], ri[whi]^2, sXi[,6]*ri[whi])


    L[Di,]<- -L[Di,]
    sXi[Di,]<--sXi[Di,]
  
    nu <- -sXi%*%alphaD - (L%*%newmeans)


    ###sample random effects
    Sig11 <- V
    Sig21 <- -L%*%V
    Sig22 <- diag(Di) + L%*%V%*%t(L)
    
    bhat<-re
    sam <- 1
    omega <- rep(1,Di)
    breakflag <- F
    while(any(omega>0))
    {
      omega <- rmvnorm(1,nu, Sig22) 
      sam <- sam+1
      if((sam>10000) & any(omega>0))
      {
        breakflag <- T
        break
      }
    }
    if(!breakflag)
    {
      mucond <- newmeans + t(Sig21) %*% solve(Sig22) %*% (t(omega) - nu) 
      Sigcond <- Sig11 - t(Sig21) %*% solve(Sig22) %*% Sig21
      bhat<- rmvnorm(1, mucond, Sigcond)
    }
   
 
    #######default extrapolation under SPM#####################
    newei=rnorm(ni,0,sigmae)
    newyi=newei+mu+ZZ%*%t(bhat)
    
    #### sensitivity analysis extrapolation######################
    sensiyi=newei+mu+ZZ%*%t(bhat)+(newsigma[i])*a*((12-mi)/11)*((1:12-mi)/11)*as.numeric(1:12>mi)
    
    subdata=cbind(1:12, rep(mi, 12), yi, c(yiobs, newyi[-whi]), c(yiobs, sensiyi[-whi]))
    
  }else
  {
    subdata=cbind(1:12, rep(mi, 12), yi, yi, yi)
  }
  ### changes of CD4 counts from baseline to visits 6 and 12
  contrast=c(subdata[6,3:5]-subdata[1,3:5], subdata[12,3:5]-subdata[1,3:5])   
  alldata<-rbind(alldata,contrast )
  }

   save(alldata, file=sprintf(paste(dir,'gcomp_%d_%d.Rdata',sep=''), i,j) )  ##i:covariate group, j= index of posterior samples
}
  
}


### G-compuation using exact values for \sigma_b2
GcompExact<-function(j, Nall=82700, covariate.set=1:8, apar=c(-2,-1,0))
{
  ### j= index of the posterior samples
  ### Nall= number of samples needed
  ### apar: parameter vector for the triangular distribution for the sensitivity parameter
  
  workdir<-"/home/HERS/"  ## working directory
  setwd(workdir)
  getwd()
  
  library(mvtnorm) 
  library(mc2d)
  source(file="EV_skewednormaldist.r")
  
  dir<-'/home/HERS/gcomp/checkapprox/'  ### directory to save G-computation samples
  
 
  ni=12
  ri<-(1:12-1)/11
  means=c(0,0)
  ti=ri
  
  
  ####################### load posterior sample values               
  load(file='postsample.Rdata') 
  gammaD<-gammaD[j,]
  alphaD<-alphaD[j,]
  
  alpha<-alpha[j,]
  sigma=matrix(sigma[j,], ncol=2)
  sigmae=sigmae[j]
  
  a<-rtriang(1, apar[1], apar[2], apar[3])# triangular distribution for sensitivity parameter
  
  ### covariate values for replicated data
  survmatrixall=matrix(
    c(1, 0, 0, 0, 0, 0,
      1, 0, 0, 0, 0, 1, 
      1, 1, 0, 0, 0, 0,
      1, 1, 0, 0, 0, 1,
      1, 0, 1, 0, 0, 0,
      1, 0, 1, 0, 0, 1,
      1, 0, 0, 1, 0, 0,
      1, 0, 0, 1, 0, 1
    ), byrow=T, ncol=6)
  
  
  
  for(i in covariate.set)   ### i=which combination of the baseline covariates; there are 8 combinations
  {
   longmatrix=cbind(1,ti,t(t(rep(1,ni)))%*%(t(survmatrixall[i,2:6])), (t(t(ti))%*%(t(survmatrixall[i,2:6]))))
   survmatrix<-survmatrixall[i,]
    
    
    alldata<-NULL
    
    for (k in 1:Nall)
    {
      re=rmvnorm(1,means,sigma)##random effects
      e=rnorm(ni,0,sigmae)
      
      XX<-longmatrix
      ZZ<-longmatrix[,1:2]
      mu<-XX%*%alpha
      
      yi=mu+re[1]+re[2]*ti+e
      
      etaDi<-alphaD[1]+alphaD[2]*survmatrix[2]+alphaD[3]*survmatrix[3]+alphaD[4]*survmatrix[4] +alphaD[5]*survmatrix[5]+alphaD[6]*survmatrix[6]+alphaD[7]*ri+alphaD[8]*ri^2+alphaD[9]*survmatrix[6]*ri+gammaD[1]*re[1]+gammaD[2]*re[2]
      
      lambdaDi=pnorm(etaDi)
      
      statusDi=as.numeric(runif(ni)<lambdaDi)
      
      Di=try(min(which(statusDi==0)), silent=T)
      if(Di==Inf){Di=13}
      
      whi<-which(ti*11+1<=Di)
      yiobs<-yi[whi]
      mi=length(whi)
      if (mi<12)
      {
        if (mi>1)
        {tmp.H <- ZZ[whi,]
        }else{
          tmp.H <- t(as.matrix(ZZ[whi,]))
        }
        
        Hsig.y2 <- t(tmp.H) %*% tmp.H 
        H <- Hsig.y2/sigmae^2
        Sig.u.inv <- solve(sigma)
        V <- chol2inv(chol(H+Sig.u.inv))
        
        yran <- yiobs - mu[whi]
        h <- sweep(tmp.H,1,yran,"*") 
        h <- apply(h,2,sum) / sigmae^2
        
        newmeans <- V%*%h 
        
        ##### calculate nu
        L=matrix(rep(gammaD, mi),byrow=T, ncol=length(gammaD))
        sXi=matrix(rep(c(survmatrix[1:6]), mi),byrow=T, ncol=length(alphaD)-1-2)
        sXi<-cbind(sXi, ri[whi], ri[whi]^2, sXi[,6]*ri[whi])
        
        
        L[Di,]<- -L[Di,]
        sXi[Di,]<--sXi[Di,]
        
        nu <- -sXi%*%alphaD - (L%*%newmeans)
        
        
        ###sample random effects
        Sig11 <- V
        Sig21 <- -L%*%V
        Sig22 <- diag(Di) + L%*%V%*%t(L)
        
        bhat<-re
        sam <- 1
        omega <- rep(1,Di)
        breakflag <- F
        while(any(omega>0))
        {
          omega <- rmvnorm(1,nu, Sig22) 
          sam <- sam+1
          if((sam>10000) & any(omega>0))
          {
            breakflag <- T
            break
          }
        }
        if(!breakflag)
        {
          mucond <- newmeans + t(Sig21) %*% solve(Sig22) %*% (t(omega) - nu) 
          Sigcond <- Sig11 - t(Sig21) %*% solve(Sig22) %*% Sig21
          bhat<- rmvnorm(1, mucond, Sigcond)
        }
        
        
        out<-EV_skewdnormal(mu=newmeans,Sigma=V,D=L,nu=nu,Delta=diag(mi))
        newsigma=out$variance
        
        
        #######default extrapolation#####################
        newei=rnorm(ni,0,sigmae)
        newyi=newei+mu+ZZ%*%t(bhat)
        
        ####### sensitivity analysis extrapolation#######
        sensiyi=newei+mu+ZZ%*%t(bhat)+(sqrt(newsigma[4]))*a*((12-mi)/11)*((1:12-mi)/11)*as.numeric(1:12>mi)
        
        subdata=cbind(1:12, rep(mi, 12), yi, c(yiobs, newyi[-whi]), c(yiobs, sensiyi[-whi]))
        
      }else
      {
        subdata=cbind(1:12, rep(mi, 12), yi, yi, yi)
      }
      contrast=c(subdata[6,3:5]-subdata[1,3:5], subdata[12,3:5]-subdata[1,3:5])
      alldata<-rbind(alldata,contrast )
    }
    
    save(alldata, file=sprintf(paste(dir,'gcomp_%d_%d.Rdata',sep=''), i,j) )  ##i:covariate group, j= index of posterior samples
  }
  
}
