# Supplementary material for: A sensitivity analysis approach for informative dropout using shared parameter models
Source: Biometrics. 2019 Apr 1;75(3):917–26. doi: 10.1111/biom.13027 (PMC6739227; doi:10.1111/biom.13027)
Supplement: Supplementary file 1 — Supplementary Materials. [file BIOM-75-917-s001.zip › README.txt]

# The zip file contains the WinBUGS code to fit the shared parameter model to the HERS data and the R code to perform G-computation in the sensitivity analysis for the HERS data analysis. 

# 1. SPM_model.txt: The WinBUGS model file to fit the SPM to the HERS data
# 2. postsample.Rdata: posterior samples of  model parameters for the SPM fitted to the HERS data; to be used in G-computation. 
# 3. EV_skewednormaldist.R:  R function to calculate the mean and Variance for a multivariate skewed normal disrtribution
# 4. G-computation.R: R functions to perform the G-computation (using approxmiations and exact values of the posterior variance of random slopes).
# 5.  summary-G-computation.R: R code to summarize the G-computation results for sensitivity analysis
