# Supplementary material for: A sensitivity analysis approach for informative dropout using shared parameter models
Source: Biometrics. 2019 Apr 1;75(3):917–26. doi: 10.1111/biom.13027 (PMC6739227; doi:10.1111/biom.13027)
Supplement: Supplementary file 1 — Supplementary Materials. [file BIOM-75-917-s001.zip › SPM_model.txt]

###############################################################
#### WinBUGS model file for the SPM fitted to the HERS data

model
{
  
  for(i in 1:N)  ## N is the total number of longitudinal measurements;
   {
    lonyt[i]~dnorm(mu[i],tauepsilon)
    ### lonx1-lonx11: covariates in longitudinal submodel, e.g. lonx1 denote visit;
    ### lonalpha[1:12]: regression coeffients (fixed effects)
    ### randombi[,1:2]: random intercept and slope
    ### numsubjid: index for subject IDs
    mu[i]<-lonalpha[1]+lonalpha[2]*lonx1[i]+lonalpha[3]*lonx2[i]+lonalpha[4]*lonx3[i]+lonalpha[5]*lonx4[i]+lonalpha[6]*lonx5[i]+lonalpha[7]*lonx6[i]+lonalpha[8]*lonx7[i]+lonalpha[9]*lonx8[i]+lonalpha[10]*lonx9[i]+lonalpha[11]*lonx10[i]+lonalpha[12]*lonx11[i]+randombi[numsubjid[i],1]+randombi[numsubjid[i],2]*lonx1[i]
    }
  
  
### drop-out  process;
   for(j in 1:M) ### M is the number of subjects;
   {
     
      onesD[j]<-1   ### ones trick;
      for(kd in 1:numK)
      {
        quantD[j,kd]<-phi(lambdaD2[j,kd])
       ##### NB: 1-step() to avoid confusion on threshhold;  avoid numerical problems in probit
       lambdaD2[j,kd]<-lambdaD[j,kd]*step(lambdaD[j,kd]+7)*step(7-lambdaD[j,kd])+(-7)*(1-step(lambdaD[j,kd]+7))+7*(1-step(7-lambdaD[j,kd])) 
       ##### survDx1-survDx5: baseline covariates
       ##### survDvisit: visits
       ##### survalphaD[1:9]: regression coefficients
       ##### survgammaD[1:2]: \gamma parameters linking the outcome and dropout processes
       lambdaD[j,kd]<-(survalphaD[1]+survalphaD[2]*survDx1[j]+survalphaD[3]*survDx2[j]+survalphaD[4]*survDx3[j]+survalphaD[5]*survDx4[j]+survalphaD[6]*survDx5[j]+survalphaD[7]*survDvisit[kd]+survalphaD[8]*pow(survDvisit[kd],2)+survalphaD[9]*survDvisit[kd]*survDx5[j]+survgammaD[1]*randombi[j,1]+survgammaD[2]*randombi[j,2])
      }
       ##### survD: observed dropout time
       ##### survdeltaD: dropout indicator 1=dropout, 0=completer 
       probD[j]<-(prod(quantD[j,1:survD[j]])*pow((1-quantD[j,survD[j]]),survdeltaD[j])/pow(quantD[j,(survD[j])],survdeltaD[j]))*survdeltaD[j]+(1-survdeltaD[j])*prod(quantD[j,1:11])
  
      onesD[j]~dbern(probD[j])
  
     
  
  #### random effects;
  randombi[j,1]~dnorm(0,taub1)  ## random intercept;
  randombi[j,2]<-theta12*randombi[j,1]+e2[j]  ## random slope: var(b2)=theta21^2*var(b1)+var(e2)
  e2[j]~dnorm(0,taub2)
}


#####################################
### prior;

### lonalphaP: number of fixed effects in longitudinal model;
for(p1 in 1:lonalphaP)
{lonalpha[p1]~dnorm(0,1.0E-2)}
### survalphaDP= number of regression coefficients  in the dropout model ;
for(p2 in 1:survalphaDP)
{survalphaD[p2]~dnorm(0,0.25)}
### survgammaDP: number of gamma parameters;
for(p3 in 1:survgammaDP)
{survgammaD[p3]~dnorm(0,0.25)}


###### variance parameters for random effects;
taub1<-1/(sigmab11*sigmab11)
taub2<-1/(sigmab22*sigmab22)
sigmab11~dunif(0,5)
sigmab22~dunif(0,5)
theta12~dnorm(0,1.0E-2)

###### error variance
tauepsilon~dgamma(0.001,0.001)
sigma2epsilon<-1/tauepsilon

sigma2b11<-1/taub1  ## variance of random intercepts
sigma2b22<-sigma2b11*pow(theta12,2)+1/taub2  ### variance of random slopes

sigma2b12<-theta12*sigma2b11 #### covariance
rho12<-theta12*sqrt(sigma2b11)/sqrt(sigma2b22) #### correlation; 
} 
