# Supplementary material for: A sensitivity analysis approach for informative dropout using shared parameter models
Source: Biometrics. 2019 Apr 1;75(3):917–26. doi: 10.1111/biom.13027 (PMC6739227; doi:10.1111/biom.13027)
Supplement: Supplementary file 1 — Supplementary Materials. [file BIOM-75-917-s001.zip › summary-G-computation.R]

##### summarize G-computation results

workdir<-"/home/HERS/"  ## working directory
setwd(workdir)
getwd()

dir<-'/home/HERS/gcomp/a1/'  ### directory to save G-computation samples


k1<-  c(3, 5, 7, 4, 6, 8, 4,  6,  8, 2)
k2<-  c(1, 1, 1, 2, 2, 2, 3,  5,  7, 1)
### index for covariate effects
ind1<-c(0, 0, 0, 1, 1, 1, 21, 21, 21, 21)
ind2<-c(1, 2, 3, 1, 2, 3, 1,  2,  3,  4)


# survmatrixall=matrix(
#   c(1, 0, 0, 0, 0, 0,
#     1, 0, 0, 0, 0, 1, 
#     1, 1, 0, 0, 0, 0,
#     1, 1, 0, 0, 0, 1,
#     1, 0, 1, 0, 0, 0,
#     1, 0, 1, 0, 0, 1,
#     1, 0, 0, 1, 0, 0,
#     1, 0, 0, 1, 0, 1
#   ), byrow=T, ncol=6)


allmeans<-NULL

    for (j in 1:320)
    {
      alldatasim=NULL
      for (i in 1:8)
      {   
       load(file=sprintf(paste(dir,'gcomp_%d_%d.Rdata',sep=''), i,j) )
       alldata<-cbind(j,i,alldata)
       alldatasim=rbind(alldatasim, alldata)
      }
      alldatasim<-as.data.frame(alldatasim)
      for (k in 1:10)
      {
      subdata<-alldatasim[alldatasim$i==k1[k],-c(1:2)]-alldatasim[alldatasim$i==k2[k],-c(1:2)]
      allmeans<-rbind(allmeans, c(j,ind1[k], ind2[k],  apply(subdata, 2, mean)))
      }
    } 

allmeans[,4:9]<-allmeans[,4:9]*7  ## transform back to square root CD4 scale

### posterior means of covariate effects

## viral load effects given no ART at baseline
means1<-apply(allmeans[allmeans[,2]==0 &allmeans[,3]==1,], 2, mean)
means2<-apply(allmeans[allmeans[,2]==0 &allmeans[,3]==2,], 2, mean)
means3<-apply(allmeans[allmeans[,2]==0 &allmeans[,3]==3,], 2, mean)
## viral load effects with ART at baseline

means4<-apply(allmeans[allmeans[,2]==1 &allmeans[,3]==1,], 2, mean)
means5<-apply(allmeans[allmeans[,2]==1 &allmeans[,3]==2,], 2, mean)
means6<-apply(allmeans[allmeans[,2]==1 &allmeans[,3]==3,], 2, mean)

### Baseline ART effects given viral load groups
means7<-apply(allmeans[allmeans[,2]==21 &allmeans[,3]==1,], 2, mean)
means8<-apply(allmeans[allmeans[,2]==21 &allmeans[,3]==2,], 2, mean)
means9<-apply(allmeans[allmeans[,2]==21 &allmeans[,3]==3,], 2, mean)
means10<-apply(allmeans[allmeans[,2]==21 &allmeans[,3]==4,], 2, mean)


### posterior 2.5% quantile of covariate effects

q251<-apply(allmeans[allmeans[,2]==0 &allmeans[,3]==1,], 2, function(x) quantile(x,prob=0.025))
q252<-apply(allmeans[allmeans[,2]==0 &allmeans[,3]==2,], 2, function(x) quantile(x,prob=0.025))
q253<-apply(allmeans[allmeans[,2]==0 &allmeans[,3]==3,], 2, function(x) quantile(x,prob=0.025))


q254<-apply(allmeans[allmeans[,2]==1 &allmeans[,3]==1,], 2, function(x) quantile(x,prob=0.025))
q255<-apply(allmeans[allmeans[,2]==1 &allmeans[,3]==2,], 2, function(x) quantile(x,prob=0.025))
q256<-apply(allmeans[allmeans[,2]==1 &allmeans[,3]==3,], 2, function(x) quantile(x,prob=0.025))

q257<-apply(allmeans[allmeans[,2]==21 &allmeans[,3]==1,], 2, function(x) quantile(x,prob=0.025))
q258<-apply(allmeans[allmeans[,2]==21 &allmeans[,3]==2,], 2, function(x) quantile(x,prob=0.025))
q259<-apply(allmeans[allmeans[,2]==21 &allmeans[,3]==3,], 2, function(x) quantile(x,prob=0.025))
q2510<-apply(allmeans[allmeans[,2]==21 &allmeans[,3]==4,], 2, function(x) quantile(x,prob=0.025))

### posterior 97.5% quantile of covariate effects

q9751<-apply(allmeans[allmeans[,2]==0 &allmeans[,3]==1,], 2, function(x) quantile(x,prob=0.975))
q9752<-apply(allmeans[allmeans[,2]==0 &allmeans[,3]==2,], 2, function(x) quantile(x,prob=0.975))
q9753<-apply(allmeans[allmeans[,2]==0 &allmeans[,3]==3,], 2, function(x) quantile(x,prob=0.975))

q9754<-apply(allmeans[allmeans[,2]==1 &allmeans[,3]==1,], 2, function(x) quantile(x,prob=0.975))
q9755<-apply(allmeans[allmeans[,2]==1 &allmeans[,3]==2,], 2, function(x) quantile(x,prob=0.975))
q9756<-apply(allmeans[allmeans[,2]==1 &allmeans[,3]==3,], 2, function(x) quantile(x,prob=0.975))

q9757<-apply(allmeans[allmeans[,2]==21 &allmeans[,3]==1,], 2, function(x) quantile(x,prob=0.975))
q9758<-apply(allmeans[allmeans[,2]==21 &allmeans[,3]==2,], 2, function(x) quantile(x,prob=0.975))
q9759<-apply(allmeans[allmeans[,2]==21 &allmeans[,3]==3,], 2, function(x) quantile(x,prob=0.975))
q97510<-apply(allmeans[allmeans[,2]==21 &allmeans[,3]==4,], 2, function(x) quantile(x,prob=0.975))
